# Supplementary material for: Health Priorities and Participation in Peer-Led Active Rehabilitation Camps Among Persons with Spinal Cord Injury: A Prospective Cohort Study
Source: J Clin Med. 2025 Dec 25;15(1):176. doi: 10.3390/jcm15010176 (PMC12787264; doi:10.3390/jcm15010176)
Supplement: Supplementary file 1 [file jcm-15-00176-s001.zip]

Archive with 1 entries (1 files):
- jcm-4004630-supplementary.pdf
